# Supplementary material for: Investigation of the Antiremodeling Effects of Losartan, Mirabegron and Their Combination on the Development of Doxorubicin-Induced Chronic Cardiotoxicity in a Rat Model
Source: Int J Mol Sci. 2022 Feb 16;23(4):2201. doi: 10.3390/ijms23042201 (PMC8877618; doi:10.3390/ijms23042201)
Supplement: Supplementary file 1 [file ijms-23-02201-s001.zip]

Archive with 1 entries (1 files):
- ijms-1593134-SI.pdf
